# Supplementary material for: A Mechanistic Pharmacokinetic/Pharmacodynamic Model for Sequence-Dependent Synergy in Pemetrexed–Osimertinib Combinations Against Non-Small Cell Lung Cancer (NSCLC): Translational Insights
Source: Pharmaceutics. 2026 Mar 26;18(4):408. doi: 10.3390/pharmaceutics18040408 (PMC13118741; doi:10.3390/pharmaceutics18040408)
Supplement: Supplementary file 1 [file pharmaceutics-18-00408-s001.zip]

Archive with 1 entries (1 files):
- pharmaceutics-4191467-Supplementary Materials.pdf
